# Supplementary material for: Distribution of segmental duplications in the context of higher order chromatin organisation of human chromosome 7
Source: BMC Genomics. 2014 Jun 29;15:537. doi: 10.1186/1471-2164-15-537 (PMC4092221; doi:10.1186/1471-2164-15-537)
Supplement: Supplementary file 1 — Additional file 1: (A) Number of interaction bins before and after removing bins covering SDs and (B) the number of interaction bins and resulting bundles for all cut-offs for chromosome 7. (XLSX 12 KB) [file 12864_2013_6219_MOESM1_ESM.xlsx]

## Sheet: A
Additional file 1A: number of interaction bins for normalised unfiltered data set (chr7 all) and long distance interactions (chr7 > 25 Mb and at least 15 IA counts per bin) before and after filtering interaction bins by overlap with SDs
filter criteria				Number of interaction (IA) bins	Percentage of remaining IA bins against chr7 all (%)	Reduced number of IA bins against chr7 all by (%)	Percentage of remaining IA bins against chr7 > 25 Mb & 15IAs (%)	Reduced number of IA bins against chr7 > 25 Mb & 15IAs by (%)
chromosome	removal of SD containing bins	IAs/bins	interaction distance
chr7	no removal	> 1	-	1301686	100	0	-	-
chr7	without SD paralogs	> 1	-	1301527	99.9878	0.0122149	-	-
chr7	without any SD	> 1	-	1174803	90.2524	9.74759	-	-
chr7	no removal	> 15	> 25Mb	1474	0.113238	99.8868	100	0
chr7	without SD paralogs	> 15	> 25Mb	1472	0.113084	99.8869	99.8643	0.135685
chr7	without any SD	> 15	> 25Mb	593	0.0455563	99.9544	40.2307	59.7693

## Sheet: B
Additional file 1B: number of interaction bins and the resulting bundles for all 12 cut-offs for chromosome 7
data set	filter criteria				number of interaction bins after filtering	number of interaction bins for bundle generation	number of resulting bundles	chr7 coverage of bundle regions in %	number of bundles connecting SD paralogs
	chromosome	removal of SD containing bins	IAs/bins	interaction distance
1	chr7	no removal	> 15	> 25Mb	1474	271	33	23.4351	5
2	chr7	no removal	> 10	> 25Mb	3774	966	40	42.6643	10
3	chr7	no removal	10-50	> 25Mb	3721	923	38	42.6643	10
4	chr7	without SD paralogs	> 15	> 25Mb	1472	266	32	23.4351	4
5	chr7	without SD paralogs	> 10	> 25Mb	3772	965	40	42.6643	10
6	chr7	without SD paralogs	10-50	> 25Mb	3719	922	38	42.6643	10
7	chr7	without any SD	> 15	> 25Mb	593	215	72	20.2618	0
8	chr7	without any SD	> 10	> 25Mb	1899	376	33	25.8403	2
9	chr7	without any SD	10-50	> 25Mb	1885	366	32	25.8403	2
10	chr7	no removal	> 15	> 10Mb	2254	283	27	26.7344	5
11	chr7	without SD paralogs	> 15	> 10Mb	2252	276	26	26.7344	4
12	chr7	without any SD	> 15	> 10Mb	904	181	41	18.0832	1
bundle pattern after SD filtering at the resolution of paired-end reads	chr7	removal of ambiguously mapped reads in SD regions	> 15	> 25Mb	711	77	11	9.07938	1
