# Supplementary material for: Distribution of segmental duplications in the context of higher order chromatin organisation of human chromosome 7
Source: BMC Genomics. 2014 Jun 29;15:537. doi: 10.1186/1471-2164-15-537 (PMC4092221; doi:10.1186/1471-2164-15-537)
Supplement: Supplementary file 5 — Additional file 5: All 20 kb bins of chromosome 7 and the respective relative number of data sets with a bundle region encompassing a given bin. For example a value of “1” means that the bin is part of a bundle region in all twelve data sets, green shading highlights bins that are part of bundles depicted in Figure 1. (XLSX 217 KB) [file 12864_2013_6219_MOESM5_ESM.xlsx]

## Sheet: paste_all_20kb_fraction_gesamt
Additional file 5: All 20 kb bins of chromsome 7 and the respective relative number of data sets with a bundle region encompassing a given bin.
chr	bin_start	bin_stop	fraction*
chr7	0	20000	0		* for example a value of “1” means that the bin is part of a bundle region in all twelve data sets, green shading highlights bins that are part of bundles depicted inFigure 1
chr7	20000	40000	0
chr7	40000	60000	0
chr7	60000	80000	0
chr7	80000	100000	0
chr7	100000	120000	0
chr7	120000	140000	0
chr7	140000	160000	0
chr7	160000	180000	0
chr7	180000	200000	0.5
chr7	200000	220000	0.5
chr7	220000	240000	0.5
chr7	240000	260000	0.583333
chr7	260000	280000	1
chr7	280000	300000	1
chr7	300000	320000	1
chr7	320000	340000	1
chr7	340000	360000	1
chr7	360000	380000	1
chr7	380000	400000	1
chr7	400000	420000	1
chr7	420000	440000	1
chr7	440000	460000	1
chr7	460000	480000	1
chr7	480000	500000	1
chr7	500000	520000	1
chr7	520000	540000	1
chr7	540000	560000	1
chr7	560000	580000	1
chr7	580000	600000	1
chr7	600000	620000	1
chr7	620000	640000	1
chr7	640000	660000	1
chr7	660000	680000	1
chr7	680000	700000	1
chr7	700000	720000	1
chr7	720000	740000	1
chr7	740000	760000	1
chr7	760000	780000	1
chr7	780000	800000	1
chr7	800000	820000	1
chr7	820000	840000	1
chr7	840000	860000	1
chr7	860000	880000	1
chr7	880000	900000	1
chr7	900000	920000	1
chr7	920000	940000	1
chr7	940000	960000	1
chr7	960000	980000	1
chr7	980000	1000000	1
chr7	1000000	1020000	1
chr7	1020000	1040000	1
chr7	1040000	1060000	1
chr7	1060000	1080000	1
chr7	1080000	1100000	1
chr7	1100000	1120000	1
chr7	1120000	1140000	1
chr7	1140000	1160000	1
chr7	1160000	1180000	1
chr7	1180000	1200000	1
chr7	1200000	1220000	1
chr7	1220000	1240000	1
chr7	1240000	1260000	1
chr7	1260000	1280000	1
chr7	1280000	1300000	1
chr7	1300000	1320000	1
chr7	1320000	1340000	1
chr7	1340000	1360000	1
chr7	1360000	1380000	1
chr7	1380000	1400000	1
chr7	1400000	1420000	1
chr7	1420000	1440000	1
chr7	1440000	1460000	1
chr7	1460000	1480000	1
chr7	1480000	1500000	1
chr7	1500000	1520000	1
chr7	1520000	1540000	1
chr7	1540000	1560000	1
chr7	1560000	1580000	1
chr7	1580000	1600000	1
chr7	1600000	1620000	1
chr7	1620000	1640000	1
chr7	1640000	1660000	1
chr7	1660000	1680000	1
chr7	1680000	1700000	1
chr7	1700000	1720000	1
chr7	1720000	1740000	1
chr7	1740000	1760000	1
chr7	1760000	1780000	1
chr7	1780000	1800000	1
chr7	1800000	1820000	1
chr7	1820000	1840000	1
chr7	1840000	1860000	1
chr7	1860000	1880000	1
chr7	1880000	1900000	1
chr7	1900000	1920000	1
chr7	1920000	1940000	1
chr7	1940000	1960000	1
chr7	1960000	1980000	1
chr7	1980000	2000000	1
chr7	2000000	2020000	1
chr7	2020000	2040000	1
chr7	2040000	2060000	1
chr7	2060000	2080000	1
chr7	2080000	2100000	1
chr7	2100000	2120000	1
chr7	2120000	2140000	1
chr7	2140000	2160000	1
chr7	2160000	2180000	1
chr7	2180000	2200000	1
chr7	2200000	2220000	1
chr7	2220000	2240000	1
chr7	2240000	2260000	1
chr7	2260000	2280000	1
chr7	2280000	2300000	1
chr7	2300000	2320000	1
chr7	2320000	2340000	1
chr7	2340000	2360000	1
chr7	2360000	2380000	1
chr7	2380000	2400000	1
chr7	2400000	2420000	1
chr7	2420000	2440000	1
chr7	2440000	2460000	1
chr7	2460000	2480000	1
chr7	2480000	2500000	1
chr7	2500000	2520000	1
chr7	2520000	2540000	1
chr7	2540000	2560000	1
chr7	2560000	2580000	1
chr7	2580000	2600000	1
chr7	2600000	2620000	1
chr7	2620000	2640000	1
chr7	2640000	2660000	1
chr7	2660000	2680000	1
chr7	2680000	2700000	1
chr7	2700000	2720000	1
chr7	2720000	2740000	1
chr7	2740000	2760000	0.833333
chr7	2760000	2780000	0.5
chr7	2780000	2800000	0.5
chr7	2800000	2820000	0.5
chr7	2820000	2840000	0.5
chr7	2840000	2860000	0.5
chr7	2860000	2880000	0.5
chr7	2880000	2900000	0.5
chr7	2900000	2920000	0.583333
chr7	2920000	2940000	0.583333
chr7	2940000	2960000	0.583333
chr7	2960000	2980000	0.583333
chr7	2980000	3000000	0.583333
chr7	3000000	3020000	0.583333
chr7	3020000	3040000	0.583333
chr7	3040000	3060000	0.583333
chr7	3060000	3080000	0.5
chr7	3080000	3100000	0.5
chr7	3100000	3120000	0.5
chr7	3120000	3140000	0.5
chr7	3140000	3160000	0.5
chr7	3160000	3180000	0.5
chr7	3180000	3200000	0.5
chr7	3200000	3220000	0.5
chr7	3220000	3240000	0.5
chr7	3240000	3260000	0.5
chr7	3260000	3280000	0.5
chr7	3280000	3300000	0.333333
chr7	3300000	3320000	0.333333
chr7	3320000	3340000	0.333333
chr7	3340000	3360000	0.333333
chr7	3360000	3380000	0.333333
chr7	3380000	3400000	0.333333
chr7	3400000	3420000	0.333333
chr7	3420000	3440000	0.333333
chr7	3440000	3460000	0.333333
chr7	3460000	3480000	0.333333
chr7	3480000	3500000	0.333333
chr7	3500000	3520000	0.333333
chr7	3520000	3540000	0.333333
chr7	3540000	3560000	0.333333
chr7	3560000	3580000	0.333333
chr7	3580000	3600000	0.333333
chr7	3600000	3620000	0.333333
chr7	3620000	3640000	0.333333
chr7	3640000	3660000	0.333333
chr7	3660000	3680000	0.333333
chr7	3680000	3700000	0.333333
chr7	3700000	3720000	0.333333
chr7	3720000	3740000	0.333333
chr7	3740000	3760000	0.333333
chr7	3760000	3780000	0.333333
chr7	3780000	3800000	0.333333
chr7	3800000	3820000	0.333333
chr7	3820000	3840000	0.333333
chr7	3840000	3860000	0.333333
chr7	3860000	3880000	0.333333
chr7	3880000	3900000	0.333333
chr7	3900000	3920000	0.333333
chr7	3920000	3940000	0.333333
chr7	3940000	3960000	0.333333
chr7	3960000	3980000	0.333333
chr7	3980000	4000000	0.333333
chr7	4000000	4020000	0.333333
chr7	4020000	4040000	0.333333
chr7	4040000	4060000	0.333333
chr7	4060000	4080000	0.333333
chr7	4080000	4100000	0.333333
chr7	4100000	4120000	0.333333
chr7	4120000	4140000	0.333333
chr7	4140000	4160000	0.333333
chr7	4160000	4180000	0.333333
chr7	4180000	4200000	0.333333
chr7	4200000	4220000	0.333333
chr7	4220000	4240000	0.333333
chr7	4240000	4260000	0.333333
chr7	4260000	4280000	0.333333
chr7	4280000	4300000	0.333333
chr7	4300000	4320000	0.333333
chr7	4320000	4340000	0.5
chr7	4340000	4360000	0.5
chr7	4360000	4380000	0.5
chr7	4380000	4400000	0.5
chr7	4400000	4420000	0.5
chr7	4420000	4440000	0.5
chr7	4440000	4460000	0.5
chr7	4460000	4480000	0.5
chr7	4480000	4500000	0.5
chr7	4500000	4520000	0.5
chr7	4520000	4540000	0.5
chr7	4540000	4560000	0.583333
chr7	4560000	4580000	0.583333
chr7	4580000	4600000	0.583333
chr7	4600000	4620000	0.583333
chr7	4620000	4640000	0.916667
chr7	4640000	4660000	0.916667
chr7	4660000	4680000	1
chr7	4680000	4700000	1
chr7	4700000	4720000	1
chr7	4720000	4740000	1
chr7	4740000	4760000	1
chr7	4760000	4780000	1
chr7	4780000	4800000	1
chr7	4800000	4820000	1
chr7	4820000	4840000	1
chr7	4840000	4860000	1
chr7	4860000	4880000	1
chr7	4880000	4900000	1
chr7	4900000	4920000	1
chr7	4920000	4940000	1
chr7	4940000	4960000	1
chr7	4960000	4980000	1
chr7	4980000	5000000	1
chr7	5000000	5020000	1
chr7	5020000	5040000	1
chr7	5040000	5060000	1
chr7	5060000	5080000	1
chr7	5080000	5100000	1
chr7	5100000	5120000	1
chr7	5120000	5140000	1
chr7	5140000	5160000	1
chr7	5160000	5180000	1
chr7	5180000	5200000	1
chr7	5200000	5220000	1
chr7	5220000	5240000	1
chr7	5240000	5260000	1
chr7	5260000	5280000	1
chr7	5280000	5300000	1
chr7	5300000	5320000	1
chr7	5320000	5340000	1
chr7	5340000	5360000	1
chr7	5360000	5380000	1
chr7	5380000	5400000	1
chr7	5400000	5420000	1
chr7	5420000	5440000	0.916667
chr7	5440000	5460000	0.916667
chr7	5460000	5480000	0.916667
chr7	5480000	5500000	0.916667
chr7	5500000	5520000	0.833333
chr7	5520000	5540000	0.833333
chr7	5540000	5560000	0.833333
chr7	5560000	5580000	1
chr7	5580000	5600000	1
chr7	5600000	5620000	1
chr7	5620000	5640000	1
chr7	5640000	5660000	1
chr7	5660000	5680000	1
chr7	5680000	5700000	1
chr7	5700000	5720000	1
chr7	5720000	5740000	1
chr7	5740000	5760000	1
chr7	5760000	5780000	1
chr7	5780000	5800000	1
chr7	5800000	5820000	1
chr7	5820000	5840000	1
chr7	5840000	5860000	1
chr7	5860000	5880000	1
chr7	5880000	5900000	1
chr7	5900000	5920000	1
chr7	5920000	5940000	1
chr7	5940000	5960000	1
chr7	5960000	5980000	1
chr7	5980000	6000000	1
chr7	6000000	6020000	1
chr7	6020000	6040000	1
chr7	6040000	6060000	1
chr7	6060000	6080000	1
chr7	6080000	6100000	1
chr7	6100000	6120000	1
chr7	6120000	6140000	1
chr7	6140000	6160000	1
chr7	6160000	6180000	1
chr7	6180000	6200000	1
chr7	6200000	6220000	1
chr7	6220000	6240000	1
chr7	6240000	6260000	1
chr7	6260000	6280000	1
chr7	6280000	6300000	1
chr7	6300000	6320000	1
chr7	6320000	6340000	1
chr7	6340000	6360000	1
chr7	6360000	6380000	1
chr7	6380000	6400000	1
chr7	6400000	6420000	1
chr7	6420000	6440000	1
chr7	6440000	6460000	1
chr7	6460000	6480000	1
chr7	6480000	6500000	1
chr7	6500000	6520000	1
chr7	6520000	6540000	1
chr7	6540000	6560000	1
chr7	6560000	6580000	1
chr7	6580000	6600000	1
chr7	6600000	6620000	1
chr7	6620000	6640000	1
chr7	6640000	6660000	1
chr7	6660000	6680000	1
chr7	6680000	6700000	1
chr7	6700000	6720000	1
chr7	6720000	6740000	1
chr7	6740000	6760000	1
chr7	6760000	6780000	1
chr7	6780000	6800000	1
chr7	6800000	6820000	1
chr7	6820000	6840000	1
chr7	6840000	6860000	1
chr7	6860000	6880000	1
chr7	6880000	6900000	1
chr7	6900000	6920000	1
chr7	6920000	6940000	1
chr7	6940000	6960000	1
chr7	6960000	6980000	1
chr7	6980000	7000000	1
chr7	7000000	7020000	1
chr7	7020000	7040000	1
chr7	7040000	7060000	1
chr7	7060000	7080000	1
chr7	7080000	7100000	1
chr7	7100000	7120000	1
chr7	7120000	7140000	1
chr7	7140000	7160000	1
chr7	7160000	7180000	1
chr7	7180000	7200000	1
chr7	7200000	7220000	1
chr7	7220000	7240000	1
chr7	7240000	7260000	1
chr7	7260000	7280000	1
chr7	7280000	7300000	1
chr7	7300000	7320000	1
chr7	7320000	7340000	1
chr7	7340000	7360000	1
chr7	7360000	7380000	1
chr7	7380000	7400000	1
chr7	7400000	7420000	1
chr7	7420000	7440000	1
chr7	7440000	7460000	1
chr7	7460000	7480000	1
chr7	7480000	7500000	0.833333
chr7	7500000	7520000	0.833333
chr7	7520000	7540000	0.833333
chr7	7540000	7560000	0.833333
chr7	7560000	7580000	0.833333
chr7	7580000	7600000	0.833333
chr7	7600000	7620000	0.833333
chr7	7620000	7640000	0.5
chr7	7640000	7660000	0.5
chr7	7660000	7680000	0.5
chr7	7680000	7700000	0.5
chr7	7700000	7720000	0.5
chr7	7720000	7740000	0.5
chr7	7740000	7760000	0.5
chr7	7760000	7780000	0.5
chr7	7780000	7800000	0.5
chr7	7800000	7820000	0.5
chr7	7820000	7840000	0.5
chr7	7840000	7860000	0.5
chr7	7860000	7880000	0.5
chr7	7880000	7900000	0.5
chr7	7900000	7920000	0.5
chr7	7920000	7940000	0.5
chr7	7940000	7960000	0.5
chr7	7960000	7980000	0
chr7	7980000	8000000	0
chr7	8000000	8020000	0
chr7	8020000	8040000	0
chr7	8040000	8060000	0
chr7	8060000	8080000	0
chr7	8080000	8100000	0
chr7	8100000	8120000	0
chr7	8120000	8140000	0
chr7	8140000	8160000	0
chr7	8160000	8180000	0
chr7	8180000	8200000	0
chr7	8200000	8220000	0
chr7	8220000	8240000	0
chr7	8240000	8260000	0
chr7	8260000	8280000	0
chr7	8280000	8300000	0
chr7	8300000	8320000	0
chr7	8320000	8340000	0
chr7	8340000	8360000	0
chr7	8360000	8380000	0
chr7	8380000	8400000	0
chr7	8400000	8420000	0
chr7	8420000	8440000	0
chr7	8440000	8460000	0
chr7	8460000	8480000	0
chr7	8480000	8500000	0
chr7	8500000	8520000	0
chr7	8520000	8540000	0
chr7	8540000	8560000	0
chr7	8560000	8580000	0
chr7	8580000	8600000	0
chr7	8600000	8620000	0
chr7	8620000	8640000	0
chr7	8640000	8660000	0
chr7	8660000	8680000	0
chr7	8680000	8700000	0
chr7	8700000	8720000	0
chr7	8720000	8740000	0
chr7	8740000	8760000	0
chr7	8760000	8780000	0
chr7	8780000	8800000	0
chr7	8800000	8820000	0
chr7	8820000	8840000	0
chr7	8840000	8860000	0
chr7	8860000	8880000	0
chr7	8880000	8900000	0
chr7	8900000	8920000	0
chr7	8920000	8940000	0
chr7	8940000	8960000	0
chr7	8960000	8980000	0
chr7	8980000	9000000	0
chr7	9000000	9020000	0
chr7	9020000	9040000	0
chr7	9040000	9060000	0
chr7	9060000	9080000	0
chr7	9080000	9100000	0
chr7	9100000	9120000	0
chr7	9120000	9140000	0
chr7	9140000	9160000	0
chr7	9160000	9180000	0
chr7	9180000	9200000	0
chr7	9200000	9220000	0
chr7	9220000	9240000	0
chr7	9240000	9260000	0
chr7	9260000	9280000	0
chr7	9280000	9300000	0
chr7	9300000	9320000	0
chr7	9320000	9340000	0
chr7	9340000	9360000	0
chr7	9360000	9380000	0
chr7	9380000	9400000	0
chr7	9400000	9420000	0
chr7	9420000	9440000	0
chr7	9440000	9460000	0
chr7	9460000	9480000	0
chr7	9480000	9500000	0
chr7	9500000	9520000	0
chr7	9520000	9540000	0
chr7	9540000	9560000	0
chr7	9560000	9580000	0
chr7	9580000	9600000	0
chr7	9600000	9620000	0
chr7	9620000	9640000	0
chr7	9640000	9660000	0
chr7	9660000	9680000	0
chr7	9680000	9700000	0
chr7	9700000	9720000	0
chr7	9720000	9740000	0
chr7	9740000	9760000	0
chr7	9760000	9780000	0
chr7	9780000	9800000	0
chr7	9800000	9820000	0
chr7	9820000	9840000	0
chr7	9840000	9860000	0
chr7	9860000	9880000	0
chr7	9880000	9900000	0
chr7	9900000	9920000	0
chr7	9920000	9940000	0
chr7	9940000	9960000	0
chr7	9960000	9980000	0
chr7	9980000	10000000	0
chr7	10000000	10020000	0
chr7	10020000	10040000	0
chr7	10040000	10060000	0
chr7	10060000	10080000	0
chr7	10080000	10100000	0
chr7	10100000	10120000	0
chr7	10120000	10140000	0
chr7	10140000	10160000	0
chr7	10160000	10180000	0
chr7	10180000	10200000	0
chr7	10200000	10220000	0
chr7	10220000	10240000	0
chr7	10240000	10260000	0
chr7	10260000	10280000	0
chr7	10280000	10300000	0
chr7	10300000	10320000	0
chr7	10320000	10340000	0
chr7	10340000	10360000	0
chr7	10360000	10380000	0
chr7	10380000	10400000	0
chr7	10400000	10420000	0
chr7	10420000	10440000	0
chr7	10440000	10460000	0
chr7	10460000	10480000	0
chr7	10480000	10500000	0
chr7	10500000	10520000	0
chr7	10520000	10540000	0
chr7	10540000	10560000	0
chr7	10560000	10580000	0
chr7	10580000	10600000	0
chr7	10600000	10620000	0
chr7	10620000	10640000	0
chr7	10640000	10660000	0
chr7	10660000	10680000	0
chr7	10680000	10700000	0
chr7	10700000	10720000	0
chr7	10720000	10740000	0
chr7	10740000	10760000	0
chr7	10760000	10780000	0
chr7	10780000	10800000	0
chr7	10800000	10820000	0
chr7	10820000	10840000	0
chr7	10840000	10860000	0
chr7	10860000	10880000	0
chr7	10880000	10900000	0
chr7	10900000	10920000	0
chr7	10920000	10940000	0
chr7	10940000	10960000	0
chr7	10960000	10980000	0
chr7	10980000	11000000	0
chr7	11000000	11020000	0
chr7	11020000	11040000	0
chr7	11040000	11060000	0
chr7	11060000	11080000	0
chr7	11080000	11100000	0
chr7	11100000	11120000	0
chr7	11120000	11140000	0
chr7	11140000	11160000	0
chr7	11160000	11180000	0
chr7	11180000	11200000	0
chr7	11200000	11220000	0
chr7	11220000	11240000	0
chr7	11240000	11260000	0
chr7	11260000	11280000	0
chr7	11280000	11300000	0
chr7	11300000	11320000	0
chr7	11320000	11340000	0
chr7	11340000	11360000	0
chr7	11360000	11380000	0
chr7	11380000	11400000	0
chr7	11400000	11420000	0
chr7	11420000	11440000	0
chr7	11440000	11460000	0
chr7	11460000	11480000	0
chr7	11480000	11500000	0
chr7	11500000	11520000	0
chr7	11520000	11540000	0
chr7	11540000	11560000	0
chr7	11560000	11580000	0
chr7	11580000	11600000	0
chr7	11600000	11620000	0
chr7	11620000	11640000	0
chr7	11640000	11660000	0
chr7	11660000	11680000	0
chr7	11680000	11700000	0
chr7	11700000	11720000	0
chr7	11720000	11740000	0
chr7	11740000	11760000	0
chr7	11760000	11780000	0
chr7	11780000	11800000	0
chr7	11800000	11820000	0
chr7	11820000	11840000	0
chr7	11840000	11860000	0
chr7	11860000	11880000	0
chr7	11880000	11900000	0
chr7	11900000	11920000	0
chr7	11920000	11940000	0
chr7	11940000	11960000	0
chr7	11960000	11980000	0
chr7	11980000	12000000	0
chr7	12000000	12020000	0
chr7	12020000	12040000	0
chr7	12040000	12060000	0
chr7	12060000	12080000	0
chr7	12080000	12100000	0
chr7	12100000	12120000	0
chr7	12120000	12140000	0
chr7	12140000	12160000	0
chr7	12160000	12180000	0
chr7	12180000	12200000	0
chr7	12200000	12220000	0
chr7	12220000	12240000	0
chr7	12240000	12260000	0
chr7	12260000	12280000	0
chr7	12280000	12300000	0
chr7	12300000	12320000	0
chr7	12320000	12340000	0
chr7	12340000	12360000	0
chr7	12360000	12380000	0
chr7	12380000	12400000	0
chr7	12400000	12420000	0
chr7	12420000	12440000	0
chr7	12440000	12460000	0
chr7	12460000	12480000	0
chr7	12480000	12500000	0
chr7	12500000	12520000	0
chr7	12520000	12540000	0
chr7	12540000	12560000	0
chr7	12560000	12580000	0
chr7	12580000	12600000	0
chr7	12600000	12620000	0
chr7	12620000	12640000	0
chr7	12640000	12660000	0
chr7	12660000	12680000	0
chr7	12680000	12700000	0
chr7	12700000	12720000	0
chr7	12720000	12740000	0
chr7	12740000	12760000	0
chr7	12760000	12780000	0
chr7	12780000	12800000	0
chr7	12800000	12820000	0
chr7	12820000	12840000	0
chr7	12840000	12860000	0
chr7	12860000	12880000	0
chr7	12880000	12900000	0
chr7	12900000	12920000	0
chr7	12920000	12940000	0
chr7	12940000	12960000	0
chr7	12960000	12980000	0
chr7	12980000	13000000	0
chr7	13000000	13020000	0
chr7	13020000	13040000	0
chr7	13040000	13060000	0
chr7	13060000	13080000	0
chr7	13080000	13100000	0
chr7	13100000	13120000	0
chr7	13120000	13140000	0
chr7	13140000	13160000	0
chr7	13160000	13180000	0
chr7	13180000	13200000	0
chr7	13200000	13220000	0
chr7	13220000	13240000	0
chr7	13240000	13260000	0
chr7	13260000	13280000	0
chr7	13280000	13300000	0
chr7	13300000	13320000	0
chr7	13320000	13340000	0
chr7	13340000	13360000	0
chr7	13360000	13380000	0
chr7	13380000	13400000	0
chr7	13400000	13420000	0
chr7	13420000	13440000	0
chr7	13440000	13460000	0
chr7	13460000	13480000	0
chr7	13480000	13500000	0
chr7	13500000	13520000	0
chr7	13520000	13540000	0
chr7	13540000	13560000	0
chr7	13560000	13580000	0
chr7	13580000	13600000	0
chr7	13600000	13620000	0
chr7	13620000	13640000	0
chr7	13640000	13660000	0
chr7	13660000	13680000	0
chr7	13680000	13700000	0
chr7	13700000	13720000	0
chr7	13720000	13740000	0
chr7	13740000	13760000	0
chr7	13760000	13780000	0
chr7	13780000	13800000	0
chr7	13800000	13820000	0
chr7	13820000	13840000	0
chr7	13840000	13860000	0
chr7	13860000	13880000	0
chr7	13880000	13900000	0
chr7	13900000	13920000	0
chr7	13920000	13940000	0
chr7	13940000	13960000	0
chr7	13960000	13980000	0
chr7	13980000	14000000	0
chr7	14000000	14020000	0
chr7	14020000	14040000	0
chr7	14040000	14060000	0
chr7	14060000	14080000	0
chr7	14080000	14100000	0
chr7	14100000	14120000	0
chr7	14120000	14140000	0
chr7	14140000	14160000	0
chr7	14160000	14180000	0
chr7	14180000	14200000	0
chr7	14200000	14220000	0
chr7	14220000	14240000	0
chr7	14240000	14260000	0
chr7	14260000	14280000	0
chr7	14280000	14300000	0
chr7	14300000	14320000	0
chr7	14320000	14340000	0
chr7	14340000	14360000	0
chr7	14360000	14380000	0
chr7	14380000	14400000	0
chr7	14400000	14420000	0
chr7	14420000	14440000	0
chr7	14440000	14460000	0
chr7	14460000	14480000	0
chr7	14480000	14500000	0
chr7	14500000	14520000	0
chr7	14520000	14540000	0
chr7	14540000	14560000	0
chr7	14560000	14580000	0
chr7	14580000	14600000	0
chr7	14600000	14620000	0
chr7	14620000	14640000	0
chr7	14640000	14660000	0
chr7	14660000	14680000	0
chr7	14680000	14700000	0
chr7	14700000	14720000	0
chr7	14720000	14740000	0
chr7	14740000	14760000	0
chr7	14760000	14780000	0
chr7	14780000	14800000	0
chr7	14800000	14820000	0
chr7	14820000	14840000	0
chr7	14840000	14860000	0
chr7	14860000	14880000	0
chr7	14880000	14900000	0
chr7	14900000	14920000	0
chr7	14920000	14940000	0
chr7	14940000	14960000	0
chr7	14960000	14980000	0
chr7	14980000	15000000	0
chr7	15000000	15020000	0
chr7	15020000	15040000	0
chr7	15040000	15060000	0
chr7	15060000	15080000	0
chr7	15080000	15100000	0
chr7	15100000	15120000	0
chr7	15120000	15140000	0
chr7	15140000	15160000	0
chr7	15160000	15180000	0
chr7	15180000	15200000	0
chr7	15200000	15220000	0
chr7	15220000	15240000	0
chr7	15240000	15260000	0
chr7	15260000	15280000	0
chr7	15280000	15300000	0
chr7	15300000	15320000	0
chr7	15320000	15340000	0
chr7	15340000	15360000	0
chr7	15360000	15380000	0
chr7	15380000	15400000	0
chr7	15400000	15420000	0
chr7	15420000	15440000	0
chr7	15440000	15460000	0
chr7	15460000	15480000	0
chr7	15480000	15500000	0
chr7	15500000	15520000	0
chr7	15520000	15540000	0
chr7	15540000	15560000	0
chr7	15560000	15580000	0
chr7	15580000	15600000	0
chr7	15600000	15620000	0
chr7	15620000	15640000	0
chr7	15640000	15660000	0
chr7	15660000	15680000	0
chr7	15680000	15700000	0
chr7	15700000	15720000	0
chr7	15720000	15740000	0
chr7	15740000	15760000	0
chr7	15760000	15780000	0
chr7	15780000	15800000	0
chr7	15800000	15820000	0
chr7	15820000	15840000	0
chr7	15840000	15860000	0
chr7	15860000	15880000	0
chr7	15880000	15900000	0
chr7	15900000	15920000	0
chr7	15920000	15940000	0
chr7	15940000	15960000	0
chr7	15960000	15980000	0
chr7	15980000	16000000	0
chr7	16000000	16020000	0
chr7	16020000	16040000	0
chr7	16040000	16060000	0
chr7	16060000	16080000	0
chr7	16080000	16100000	0
chr7	16100000	16120000	0
chr7	16120000	16140000	0
chr7	16140000	16160000	0
chr7	16160000	16180000	0
chr7	16180000	16200000	0
chr7	16200000	16220000	0
chr7	16220000	16240000	0
chr7	16240000	16260000	0
chr7	16260000	16280000	0
chr7	16280000	16300000	0
chr7	16300000	16320000	0
chr7	16320000	16340000	0
chr7	16340000	16360000	0
chr7	16360000	16380000	0
chr7	16380000	16400000	0
chr7	16400000	16420000	0
chr7	16420000	16440000	0
chr7	16440000	16460000	0
chr7	16460000	16480000	0
chr7	16480000	16500000	0
chr7	16500000	16520000	0
chr7	16520000	16540000	0
chr7	16540000	16560000	0
chr7	16560000	16580000	0
chr7	16580000	16600000	0
chr7	16600000	16620000	0
chr7	16620000	16640000	0
chr7	16640000	16660000	0
chr7	16660000	16680000	0
chr7	16680000	16700000	0
chr7	16700000	16720000	0
chr7	16720000	16740000	0
chr7	16740000	16760000	0
chr7	16760000	16780000	0
chr7	16780000	16800000	0
chr7	16800000	16820000	0
chr7	16820000	16840000	0
chr7	16840000	16860000	0
chr7	16860000	16880000	0
chr7	16880000	16900000	0
chr7	16900000	16920000	0
chr7	16920000	16940000	0
chr7	16940000	16960000	0
chr7	16960000	16980000	0
chr7	16980000	17000000	0
chr7	17000000	17020000	0
chr7	17020000	17040000	0
chr7	17040000	17060000	0
chr7	17060000	17080000	0
chr7	17080000	17100000	0
chr7	17100000	17120000	0
chr7	17120000	17140000	0
chr7	17140000	17160000	0
chr7	17160000	17180000	0
chr7	17180000	17200000	0
chr7	17200000	17220000	0
chr7	17220000	17240000	0
chr7	17240000	17260000	0
chr7	17260000	17280000	0
chr7	17280000	17300000	0
chr7	17300000	17320000	0
chr7	17320000	17340000	0
chr7	17340000	17360000	0
chr7	17360000	17380000	0
chr7	17380000	17400000	0
chr7	17400000	17420000	0
chr7	17420000	17440000	0
chr7	17440000	17460000	0
chr7	17460000	17480000	0
chr7	17480000	17500000	0
chr7	17500000	17520000	0
chr7	17520000	17540000	0
chr7	17540000	17560000	0
chr7	17560000	17580000	0
chr7	17580000	17600000	0
chr7	17600000	17620000	0
chr7	17620000	17640000	0
chr7	17640000	17660000	0
chr7	17660000	17680000	0
chr7	17680000	17700000	0
chr7	17700000	17720000	0
chr7	17720000	17740000	0
chr7	17740000	17760000	0
chr7	17760000	17780000	0
chr7	17780000	17800000	0
chr7	17800000	17820000	0
chr7	17820000	17840000	0
chr7	17840000	17860000	0
chr7	17860000	17880000	0
chr7	17880000	17900000	0
chr7	17900000	17920000	0
chr7	17920000	17940000	0
chr7	17940000	17960000	0
chr7	17960000	17980000	0
chr7	17980000	18000000	0
chr7	18000000	18020000	0
chr7	18020000	18040000	0
chr7	18040000	18060000	0
chr7	18060000	18080000	0
chr7	18080000	18100000	0
chr7	18100000	18120000	0
chr7	18120000	18140000	0
chr7	18140000	18160000	0
chr7	18160000	18180000	0
chr7	18180000	18200000	0
chr7	18200000	18220000	0
chr7	18220000	18240000	0
chr7	18240000	18260000	0
chr7	18260000	18280000	0
chr7	18280000	18300000	0
chr7	18300000	18320000	0
chr7	18320000	18340000	0
chr7	18340000	18360000	0
chr7	18360000	18380000	0
chr7	18380000	18400000	0
chr7	18400000	18420000	0
chr7	18420000	18440000	0
chr7	18440000	18460000	0
chr7	18460000	18480000	0
chr7	18480000	18500000	0
chr7	18500000	18520000	0
chr7	18520000	18540000	0
chr7	18540000	18560000	0
chr7	18560000	18580000	0
chr7	18580000	18600000	0
chr7	18600000	18620000	0
chr7	18620000	18640000	0
chr7	18640000	18660000	0
chr7	18660000	18680000	0
chr7	18680000	18700000	0
chr7	18700000	18720000	0
chr7	18720000	18740000	0
chr7	18740000	18760000	0
chr7	18760000	18780000	0
chr7	18780000	18800000	0
chr7	18800000	18820000	0
chr7	18820000	18840000	0
chr7	18840000	18860000	0
chr7	18860000	18880000	0
chr7	18880000	18900000	0
chr7	18900000	18920000	0
chr7	18920000	18940000	0
chr7	18940000	18960000	0
chr7	18960000	18980000	0
chr7	18980000	19000000	0
chr7	19000000	19020000	0
chr7	19020000	19040000	0
chr7	19040000	19060000	0
chr7	19060000	19080000	0
chr7	19080000	19100000	0
chr7	19100000	19120000	0
chr7	19120000	19140000	0
chr7	19140000	19160000	0
chr7	19160000	19180000	0
chr7	19180000	19200000	0
chr7	19200000	19220000	0
chr7	19220000	19240000	0
chr7	19240000	19260000	0
chr7	19260000	19280000	0
chr7	19280000	19300000	0
chr7	19300000	19320000	0
chr7	19320000	19340000	0.0833333
chr7	19340000	19360000	0.0833333
chr7	19360000	19380000	0.0833333
chr7	19380000	19400000	0.0833333
chr7	19400000	19420000	0.0833333
chr7	19420000	19440000	0.0833333
chr7	19440000	19460000	0.0833333
chr7	19460000	19480000	0.0833333
chr7	19480000	19500000	0.0833333
chr7	19500000	19520000	0.0833333
chr7	19520000	19540000	0.0833333
chr7	19540000	19560000	0.0833333
chr7	19560000	19580000	0.0833333
chr7	19580000	19600000	0.0833333
chr7	19600000	19620000	0.0833333
chr7	19620000	19640000	0.0833333
chr7	19640000	19660000	0.0833333
chr7	19660000	19680000	0.0833333
chr7	19680000	19700000	0.0833333
chr7	19700000	19720000	0.0833333
chr7	19720000	19740000	0.0833333
chr7	19740000	19760000	0.0833333
chr7	19760000	19780000	0.0833333
chr7	19780000	19800000	0.0833333
chr7	19800000	19820000	0.0833333
chr7	19820000	19840000	0.0833333
chr7	19840000	19860000	0.0833333
chr7	19860000	19880000	0.0833333
chr7	19880000	19900000	0.0833333
chr7	19900000	19920000	0.0833333
chr7	19920000	19940000	0.0833333
chr7	19940000	19960000	0.0833333
chr7	19960000	19980000	0.0833333
chr7	19980000	20000000	0.0833333
chr7	20000000	20020000	0.0833333
chr7	20020000	20040000	0.0833333
chr7	20040000	20060000	0.0833333
chr7	20060000	20080000	0.0833333
chr7	20080000	20100000	0.0833333
chr7	20100000	20120000	0.0833333
chr7	20120000	20140000	0.0833333
chr7	20140000	20160000	0.0833333
chr7	20160000	20180000	0.0833333
chr7	20180000	20200000	0.0833333
chr7	20200000	20220000	0.0833333
chr7	20220000	20240000	0.0833333
chr7	20240000	20260000	0.0833333
chr7	20260000	20280000	0
chr7	20280000	20300000	0
chr7	20300000	20320000	0
chr7	20320000	20340000	0
chr7	20340000	20360000	0
chr7	20360000	20380000	0
chr7	20380000	20400000	0
chr7	20400000	20420000	0
chr7	20420000	20440000	0
chr7	20440000	20460000	0
chr7	20460000	20480000	0
chr7	20480000	20500000	0
chr7	20500000	20520000	0
chr7	20520000	20540000	0
chr7	20540000	20560000	0
chr7	20560000	20580000	0
chr7	20580000	20600000	0
chr7	20600000	20620000	0
chr7	20620000	20640000	0
chr7	20640000	20660000	0
chr7	20660000	20680000	0
chr7	20680000	20700000	0
chr7	20700000	20720000	0
chr7	20720000	20740000	0
chr7	20740000	20760000	0
chr7	20760000	20780000	0
chr7	20780000	20800000	0
chr7	20800000	20820000	0
chr7	20820000	20840000	0
chr7	20840000	20860000	0
chr7	20860000	20880000	0
chr7	20880000	20900000	0
chr7	20900000	20920000	0
chr7	20920000	20940000	0
chr7	20940000	20960000	0
chr7	20960000	20980000	0
chr7	20980000	21000000	0
chr7	21000000	21020000	0
chr7	21020000	21040000	0
chr7	21040000	21060000	0
chr7	21060000	21080000	0
chr7	21080000	21100000	0
chr7	21100000	21120000	0
chr7	21120000	21140000	0
chr7	21140000	21160000	0
chr7	21160000	21180000	0
chr7	21180000	21200000	0
chr7	21200000	21220000	0
chr7	21220000	21240000	0
chr7	21240000	21260000	0
chr7	21260000	21280000	0
chr7	21280000	21300000	0
chr7	21300000	21320000	0
chr7	21320000	21340000	0
chr7	21340000	21360000	0
chr7	21360000	21380000	0
chr7	21380000	21400000	0
chr7	21400000	21420000	0
chr7	21420000	21440000	0
chr7	21440000	21460000	0
chr7	21460000	21480000	0
chr7	21480000	21500000	0
chr7	21500000	21520000	0
chr7	21520000	21540000	0
chr7	21540000	21560000	0
chr7	21560000	21580000	0
chr7	21580000	21600000	0
chr7	21600000	21620000	0
chr7	21620000	21640000	0
chr7	21640000	21660000	0
chr7	21660000	21680000	0
chr7	21680000	21700000	0
chr7	21700000	21720000	0
chr7	21720000	21740000	0
chr7	21740000	21760000	0
chr7	21760000	21780000	0
chr7	21780000	21800000	0
chr7	21800000	21820000	0
chr7	21820000	21840000	0
chr7	21840000	21860000	0
chr7	21860000	21880000	0
chr7	21880000	21900000	0
chr7	21900000	21920000	0
chr7	21920000	21940000	0
chr7	21940000	21960000	0
chr7	21960000	21980000	0
chr7	21980000	22000000	0
chr7	22000000	22020000	0
chr7	22020000	22040000	0
chr7	22040000	22060000	0
chr7	22060000	22080000	0
chr7	22080000	22100000	0
chr7	22100000	22120000	0
chr7	22120000	22140000	0
chr7	22140000	22160000	0
chr7	22160000	22180000	0
chr7	22180000	22200000	0
chr7	22200000	22220000	0
chr7	22220000	22240000	0
chr7	22240000	22260000	0
chr7	22260000	22280000	0
chr7	22280000	22300000	0
chr7	22300000	22320000	0
chr7	22320000	22340000	0
chr7	22340000	22360000	0
chr7	22360000	22380000	0
chr7	22380000	22400000	0
chr7	22400000	22420000	0
chr7	22420000	22440000	0
chr7	22440000	22460000	0
chr7	22460000	22480000	0
chr7	22480000	22500000	0
chr7	22500000	22520000	0
chr7	22520000	22540000	0
chr7	22540000	22560000	0
chr7	22560000	22580000	0
chr7	22580000	22600000	0
chr7	22600000	22620000	0
chr7	22620000	22640000	0
chr7	22640000	22660000	0
chr7	22660000	22680000	0
chr7	22680000	22700000	0
chr7	22700000	22720000	0
chr7	22720000	22740000	0
chr7	22740000	22760000	0
chr7	22760000	22780000	0
chr7	22780000	22800000	0
chr7	22800000	22820000	0
chr7	22820000	22840000	0
chr7	22840000	22860000	0.0833333
chr7	22860000	22880000	0.0833333
chr7	22880000	22900000	0.0833333
chr7	22900000	22920000	0.0833333
chr7	22920000	22940000	0.0833333
chr7	22940000	22960000	0
chr7	22960000	22980000	0
chr7	22980000	23000000	0
chr7	23000000	23020000	0
chr7	23020000	23040000	0
chr7	23040000	23060000	0
chr7	23060000	23080000	0
chr7	23080000	23100000	0
chr7	23100000	23120000	0
chr7	23120000	23140000	0
chr7	23140000	23160000	0
chr7	23160000	23180000	0
chr7	23180000	23200000	0
chr7	23200000	23220000	0
chr7	23220000	23240000	0
chr7	23240000	23260000	0
chr7	23260000	23280000	0
chr7	23280000	23300000	0
chr7	23300000	23320000	0
chr7	23320000	23340000	0
chr7	23340000	23360000	0
chr7	23360000	23380000	0
chr7	23380000	23400000	0
chr7	23400000	23420000	0
chr7	23420000	23440000	0
chr7	23440000	23460000	0
chr7	23460000	23480000	0
chr7	23480000	23500000	0
chr7	23500000	23520000	0
chr7	23520000	23540000	0
chr7	23540000	23560000	0
chr7	23560000	23580000	0
chr7	23580000	23600000	0
chr7	23600000	23620000	0
chr7	23620000	23640000	0
chr7	23640000	23660000	0
chr7	23660000	23680000	0
chr7	23680000	23700000	0
chr7	23700000	23720000	0
chr7	23720000	23740000	0
chr7	23740000	23760000	0
chr7	23760000	23780000	0
chr7	23780000	23800000	0
chr7	23800000	23820000	0
chr7	23820000	23840000	0
chr7	23840000	23860000	0
chr7	23860000	23880000	0
chr7	23880000	23900000	0
chr7	23900000	23920000	0
chr7	23920000	23940000	0
chr7	23940000	23960000	0
chr7	23960000	23980000	0
chr7	23980000	24000000	0
chr7	24000000	24020000	0
chr7	24020000	24040000	0
chr7	24040000	24060000	0
chr7	24060000	24080000	0
chr7	24080000	24100000	0
chr7	24100000	24120000	0
chr7	24120000	24140000	0
chr7	24140000	24160000	0
chr7	24160000	24180000	0
chr7	24180000	24200000	0
chr7	24200000	24220000	0
chr7	24220000	24240000	0
chr7	24240000	24260000	0
chr7	24260000	24280000	0
chr7	24280000	24300000	0
chr7	24300000	24320000	0
chr7	24320000	24340000	0
chr7	24340000	24360000	0
chr7	24360000	24380000	0
chr7	24380000	24400000	0
chr7	24400000	24420000	0
chr7	24420000	24440000	0
chr7	24440000	24460000	0
chr7	24460000	24480000	0
chr7	24480000	24500000	0
chr7	24500000	24520000	0
chr7	24520000	24540000	0
chr7	24540000	24560000	0
chr7	24560000	24580000	0
chr7	24580000	24600000	0
chr7	24600000	24620000	0
chr7	24620000	24640000	0
chr7	24640000	24660000	0
chr7	24660000	24680000	0
chr7	24680000	24700000	0
chr7	24700000	24720000	0
chr7	24720000	24740000	0
chr7	24740000	24760000	0
chr7	24760000	24780000	0
chr7	24780000	24800000	0
chr7	24800000	24820000	0
chr7	24820000	24840000	0
chr7	24840000	24860000	0
chr7	24860000	24880000	0
chr7	24880000	24900000	0
chr7	24900000	24920000	0
chr7	24920000	24940000	0
chr7	24940000	24960000	0
chr7	24960000	24980000	0
chr7	24980000	25000000	0
chr7	25000000	25020000	0
chr7	25020000	25040000	0
chr7	25040000	25060000	0
chr7	25060000	25080000	0
chr7	25080000	25100000	0
chr7	25100000	25120000	0
chr7	25120000	25140000	0
chr7	25140000	25160000	0
chr7	25160000	25180000	0
chr7	25180000	25200000	0
chr7	25200000	25220000	0
chr7	25220000	25240000	0
chr7	25240000	25260000	0
chr7	25260000	25280000	0
chr7	25280000	25300000	0
chr7	25300000	25320000	0
chr7	25320000	25340000	0
chr7	25340000	25360000	0
chr7	25360000	25380000	0
chr7	25380000	25400000	0
chr7	25400000	25420000	0
chr7	25420000	25440000	0
chr7	25440000	25460000	0
chr7	25460000	25480000	0
chr7	25480000	25500000	0
chr7	25500000	25520000	0
chr7	25520000	25540000	0
chr7	25540000	25560000	0
chr7	25560000	25580000	0
chr7	25580000	25600000	0
chr7	25600000	25620000	0
chr7	25620000	25640000	0
chr7	25640000	25660000	0
chr7	25660000	25680000	0
chr7	25680000	25700000	0
chr7	25700000	25720000	0
chr7	25720000	25740000	0
chr7	25740000	25760000	0
chr7	25760000	25780000	0
chr7	25780000	25800000	0
chr7	25800000	25820000	0
chr7	25820000	25840000	0
chr7	25840000	25860000	0
chr7	25860000	25880000	0
chr7	25880000	25900000	0
chr7	25900000	25920000	0
chr7	25920000	25940000	0
chr7	25940000	25960000	0
chr7	25960000	25980000	0
chr7	25980000	26000000	0
chr7	26000000	26020000	0
chr7	26020000	26040000	0
chr7	26040000	26060000	0
chr7	26060000	26080000	0
chr7	26080000	26100000	0
chr7	26100000	26120000	0
chr7	26120000	26140000	0
chr7	26140000	26160000	0
chr7	26160000	26180000	0
chr7	26180000	26200000	0
chr7	26200000	26220000	0
chr7	26220000	26240000	0
chr7	26240000	26260000	0
chr7	26260000	26280000	0
chr7	26280000	26300000	0
chr7	26300000	26320000	0
chr7	26320000	26340000	0
chr7	26340000	26360000	0
chr7	26360000	26380000	0
chr7	26380000	26400000	0
chr7	26400000	26420000	0
chr7	26420000	26440000	0
chr7	26440000	26460000	0
chr7	26460000	26480000	0
chr7	26480000	26500000	0
chr7	26500000	26520000	0
chr7	26520000	26540000	0
chr7	26540000	26560000	0
chr7	26560000	26580000	0
chr7	26580000	26600000	0
chr7	26600000	26620000	0
chr7	26620000	26640000	0
chr7	26640000	26660000	0
chr7	26660000	26680000	0
chr7	26680000	26700000	0
chr7	26700000	26720000	0
chr7	26720000	26740000	0
chr7	26740000	26760000	0
chr7	26760000	26780000	0
chr7	26780000	26800000	0
chr7	26800000	26820000	0
chr7	26820000	26840000	0
chr7	26840000	26860000	0
chr7	26860000	26880000	0
chr7	26880000	26900000	0
chr7	26900000	26920000	0
chr7	26920000	26940000	0
chr7	26940000	26960000	0
chr7	26960000	26980000	0
chr7	26980000	27000000	0
chr7	27000000	27020000	0
chr7	27020000	27040000	0
chr7	27040000	27060000	0
chr7	27060000	27080000	0
chr7	27080000	27100000	0
chr7	27100000	27120000	0
chr7	27120000	27140000	0
chr7	27140000	27160000	0
chr7	27160000	27180000	0
chr7	27180000	27200000	0
chr7	27200000	27220000	0
chr7	27220000	27240000	0
chr7	27240000	27260000	0
chr7	27260000	27280000	0
chr7	27280000	27300000	0
chr7	27300000	27320000	0
chr7	27320000	27340000	0
chr7	27340000	27360000	0
chr7	27360000	27380000	0
chr7	27380000	27400000	0
chr7	27400000	27420000	0
chr7	27420000	27440000	0
chr7	27440000	27460000	0
chr7	27460000	27480000	0
chr7	27480000	27500000	0
chr7	27500000	27520000	0
chr7	27520000	27540000	0
chr7	27540000	27560000	0
chr7	27560000	27580000	0
chr7	27580000	27600000	0
chr7	27600000	27620000	0
chr7	27620000	27640000	0
chr7	27640000	27660000	0
chr7	27660000	27680000	0
chr7	27680000	27700000	0
chr7	27700000	27720000	0
chr7	27720000	27740000	0
chr7	27740000	27760000	0
chr7	27760000	27780000	0
chr7	27780000	27800000	0
chr7	27800000	27820000	0
chr7	27820000	27840000	0
chr7	27840000	27860000	0
chr7	27860000	27880000	0
chr7	27880000	27900000	0
chr7	27900000	27920000	0
chr7	27920000	27940000	0
chr7	27940000	27960000	0
chr7	27960000	27980000	0
chr7	27980000	28000000	0
chr7	28000000	28020000	0
chr7	28020000	28040000	0
chr7	28040000	28060000	0
chr7	28060000	28080000	0
chr7	28080000	28100000	0
chr7	28100000	28120000	0
chr7	28120000	28140000	0
chr7	28140000	28160000	0
chr7	28160000	28180000	0
chr7	28180000	28200000	0
chr7	28200000	28220000	0
chr7	28220000	28240000	0
chr7	28240000	28260000	0
chr7	28260000	28280000	0
chr7	28280000	28300000	0
chr7	28300000	28320000	0
chr7	28320000	28340000	0
chr7	28340000	28360000	0
chr7	28360000	28380000	0
chr7	28380000	28400000	0
chr7	28400000	28420000	0
chr7	28420000	28440000	0
chr7	28440000	28460000	0
chr7	28460000	28480000	0
chr7	28480000	28500000	0
chr7	28500000	28520000	0
chr7	28520000	28540000	0
chr7	28540000	28560000	0
chr7	28560000	28580000	0
chr7	28580000	28600000	0
chr7	28600000	28620000	0
chr7	28620000	28640000	0
chr7	28640000	28660000	0
chr7	28660000	28680000	0
chr7	28680000	28700000	0
chr7	28700000	28720000	0
chr7	28720000	28740000	0
chr7	28740000	28760000	0
chr7	28760000	28780000	0
chr7	28780000	28800000	0
chr7	28800000	28820000	0
chr7	28820000	28840000	0
chr7	28840000	28860000	0
chr7	28860000	28880000	0.333333
chr7	28880000	28900000	0.333333
chr7	28900000	28920000	0.333333
chr7	28920000	28940000	0.333333
chr7	28940000	28960000	0.333333
chr7	28960000	28980000	0.333333
chr7	28980000	29000000	0.333333
chr7	29000000	29020000	0.333333
chr7	29020000	29040000	0.333333
chr7	29040000	29060000	0.333333
chr7	29060000	29080000	0.333333
chr7	29080000	29100000	0.333333
chr7	29100000	29120000	0.333333
chr7	29120000	29140000	0.333333
chr7	29140000	29160000	0.333333
chr7	29160000	29180000	0.333333
chr7	29180000	29200000	0.333333
chr7	29200000	29220000	0.333333
chr7	29220000	29240000	0.333333
chr7	29240000	29260000	0.333333
chr7	29260000	29280000	0.333333
chr7	29280000	29300000	0.333333
chr7	29300000	29320000	0.333333
chr7	29320000	29340000	0.333333
chr7	29340000	29360000	0.333333
chr7	29360000	29380000	0.333333
chr7	29380000	29400000	0.333333
chr7	29400000	29420000	0.333333
chr7	29420000	29440000	0.333333
chr7	29440000	29460000	0.333333
chr7	29460000	29480000	0.333333
chr7	29480000	29500000	0.333333
chr7	29500000	29520000	0.333333
chr7	29520000	29540000	0.333333
chr7	29540000	29560000	0.333333
chr7	29560000	29580000	0.333333
chr7	29580000	29600000	0.333333
chr7	29600000	29620000	0.333333
chr7	29620000	29640000	0.333333
chr7	29640000	29660000	0.333333
chr7	29660000	29680000	0.333333
chr7	29680000	29700000	0.333333
chr7	29700000	29720000	0.333333
chr7	29720000	29740000	0.333333
chr7	29740000	29760000	0.333333
chr7	29760000	29780000	0.333333
chr7	29780000	29800000	0.333333
chr7	29800000	29820000	0.333333
chr7	29820000	29840000	0.333333
chr7	29840000	29860000	0.333333
chr7	29860000	29880000	0.333333
chr7	29880000	29900000	0.333333
chr7	29900000	29920000	0.333333
chr7	29920000	29940000	0.333333
chr7	29940000	29960000	0.333333
chr7	29960000	29980000	0.333333
chr7	29980000	30000000	0.333333
chr7	30000000	30020000	0.333333
chr7	30020000	30040000	0.416667
chr7	30040000	30060000	0.416667
chr7	30060000	30080000	0.5
chr7	30080000	30100000	0.5
chr7	30100000	30120000	0.5
chr7	30120000	30140000	0.5
chr7	30140000	30160000	0.5
chr7	30160000	30180000	0.5
chr7	30180000	30200000	0.5
chr7	30200000	30220000	0.5
chr7	30220000	30240000	0.5
chr7	30240000	30260000	0.5
chr7	30260000	30280000	0.5
chr7	30280000	30300000	0.5
chr7	30300000	30320000	0.5
chr7	30320000	30340000	0.5
chr7	30340000	30360000	0.5
chr7	30360000	30380000	0.5
chr7	30380000	30400000	0.5
chr7	30400000	30420000	0.5
chr7	30420000	30440000	0.5
chr7	30440000	30460000	0.5
chr7	30460000	30480000	0.5
chr7	30480000	30500000	0.5
chr7	30500000	30520000	0.5
chr7	30520000	30540000	0.333333
chr7	30540000	30560000	0.333333
chr7	30560000	30580000	0.333333
chr7	30580000	30600000	0.333333
chr7	30600000	30620000	0.333333
chr7	30620000	30640000	0.333333
chr7	30640000	30660000	0.333333
chr7	30660000	30680000	0.333333
chr7	30680000	30700000	0.333333
chr7	30700000	30720000	0.333333
chr7	30720000	30740000	0.333333
chr7	30740000	30760000	0.333333
chr7	30760000	30780000	0.333333
chr7	30780000	30800000	0.333333
chr7	30800000	30820000	0.333333
chr7	30820000	30840000	0.333333
chr7	30840000	30860000	0.333333
chr7	30860000	30880000	0.333333
chr7	30880000	30900000	0.333333
chr7	30900000	30920000	0.333333
chr7	30920000	30940000	0.333333
chr7	30940000	30960000	0.333333
chr7	30960000	30980000	0.333333
chr7	30980000	31000000	0.333333
chr7	31000000	31020000	0.333333
chr7	31020000	31040000	0.333333
chr7	31040000	31060000	0.333333
chr7	31060000	31080000	0.333333
chr7	31080000	31100000	0.333333
chr7	31100000	31120000	0.333333
chr7	31120000	31140000	0.333333
chr7	31140000	31160000	0.333333
chr7	31160000	31180000	0.333333
chr7	31180000	31200000	0.333333
chr7	31200000	31220000	0.333333
chr7	31220000	31240000	0.333333
chr7	31240000	31260000	0.333333
chr7	31260000	31280000	0.333333
chr7	31280000	31300000	0
chr7	31300000	31320000	0
chr7	31320000	31340000	0
chr7	31340000	31360000	0
chr7	31360000	31380000	0
chr7	31380000	31400000	0
chr7	31400000	31420000	0
chr7	31420000	31440000	0
chr7	31440000	31460000	0
chr7	31460000	31480000	0
chr7	31480000	31500000	0
chr7	31500000	31520000	0
chr7	31520000	31540000	0
chr7	31540000	31560000	0
chr7	31560000	31580000	0
chr7	31580000	31600000	0
chr7	31600000	31620000	0
chr7	31620000	31640000	0
chr7	31640000	31660000	0
chr7	31660000	31680000	0
chr7	31680000	31700000	0
chr7	31700000	31720000	0
chr7	31720000	31740000	0
chr7	31740000	31760000	0
chr7	31760000	31780000	0
chr7	31780000	31800000	0
chr7	31800000	31820000	0
chr7	31820000	31840000	0
chr7	31840000	31860000	0
chr7	31860000	31880000	0.333333
chr7	31880000	31900000	0.333333
chr7	31900000	31920000	0.333333
chr7	31920000	31940000	0.333333
chr7	31940000	31960000	0.333333
chr7	31960000	31980000	0.333333
chr7	31980000	32000000	0.333333
chr7	32000000	32020000	0.416667
chr7	32020000	32040000	0.416667
chr7	32040000	32060000	0.416667
chr7	32060000	32080000	0.416667
chr7	32080000	32100000	0.416667
chr7	32100000	32120000	0.416667
chr7	32120000	32140000	0.416667
chr7	32140000	32160000	0.416667
chr7	32160000	32180000	0.416667
chr7	32180000	32200000	0.416667
chr7	32200000	32220000	0.416667
chr7	32220000	32240000	0.416667
chr7	32240000	32260000	0.416667
chr7	32260000	32280000	0.416667
chr7	32280000	32300000	0.416667
chr7	32300000	32320000	0.416667
chr7	32320000	32340000	0.416667
chr7	32340000	32360000	0.416667
chr7	32360000	32380000	0.416667
chr7	32380000	32400000	0.416667
chr7	32400000	32420000	0.416667
chr7	32420000	32440000	0.416667
chr7	32440000	32460000	0.416667
chr7	32460000	32480000	0.416667
chr7	32480000	32500000	0.416667
chr7	32500000	32520000	0.5
chr7	32520000	32540000	1
chr7	32540000	32560000	1
chr7	32560000	32580000	1
chr7	32580000	32600000	1
chr7	32600000	32620000	1
chr7	32620000	32640000	1
chr7	32640000	32660000	1
chr7	32660000	32680000	1
chr7	32680000	32700000	1
chr7	32700000	32720000	1
chr7	32720000	32740000	1
chr7	32740000	32760000	1
chr7	32760000	32780000	1
chr7	32780000	32800000	1
chr7	32800000	32820000	1
chr7	32820000	32840000	1
chr7	32840000	32860000	1
chr7	32860000	32880000	1
chr7	32880000	32900000	1
chr7	32900000	32920000	1
chr7	32920000	32940000	1
chr7	32940000	32960000	1
chr7	32960000	32980000	1
chr7	32980000	33000000	1
chr7	33000000	33020000	1
chr7	33020000	33040000	1
chr7	33040000	33060000	1
chr7	33060000	33080000	1
chr7	33080000	33100000	1
chr7	33100000	33120000	1
chr7	33120000	33140000	1
chr7	33140000	33160000	1
chr7	33160000	33180000	1
chr7	33180000	33200000	1
chr7	33200000	33220000	1
chr7	33220000	33240000	1
chr7	33240000	33260000	1
chr7	33260000	33280000	1
chr7	33280000	33300000	1
chr7	33300000	33320000	1
chr7	33320000	33340000	1
chr7	33340000	33360000	1
chr7	33360000	33380000	1
chr7	33380000	33400000	1
chr7	33400000	33420000	1
chr7	33420000	33440000	1
chr7	33440000	33460000	1
chr7	33460000	33480000	1
chr7	33480000	33500000	1
chr7	33500000	33520000	1
chr7	33520000	33540000	1
chr7	33540000	33560000	1
chr7	33560000	33580000	1
chr7	33580000	33600000	1
chr7	33600000	33620000	1
chr7	33620000	33640000	1
chr7	33640000	33660000	1
chr7	33660000	33680000	1
chr7	33680000	33700000	1
chr7	33700000	33720000	1
chr7	33720000	33740000	1
chr7	33740000	33760000	1
chr7	33760000	33780000	1
chr7	33780000	33800000	0.333333
chr7	33800000	33820000	0.333333
chr7	33820000	33840000	0.333333
chr7	33840000	33860000	0.333333
chr7	33860000	33880000	0.333333
chr7	33880000	33900000	0.333333
chr7	33900000	33920000	0.333333
chr7	33920000	33940000	0.333333
chr7	33940000	33960000	0.333333
chr7	33960000	33980000	0.333333
chr7	33980000	34000000	0.333333
chr7	34000000	34020000	0.333333
chr7	34020000	34040000	0.333333
chr7	34040000	34060000	0.333333
chr7	34060000	34080000	0.333333
chr7	34080000	34100000	0.333333
chr7	34100000	34120000	0.333333
chr7	34120000	34140000	0.333333
chr7	34140000	34160000	0.333333
chr7	34160000	34180000	0.333333
chr7	34180000	34200000	0.333333
chr7	34200000	34220000	0.333333
chr7	34220000	34240000	0.333333
chr7	34240000	34260000	0.333333
chr7	34260000	34280000	0.333333
chr7	34280000	34300000	0.333333
chr7	34300000	34320000	0.333333
chr7	34320000	34340000	0.333333
chr7	34340000	34360000	0.333333
chr7	34360000	34380000	0.333333
chr7	34380000	34400000	0.333333
chr7	34400000	34420000	0.333333
chr7	34420000	34440000	0.333333
chr7	34440000	34460000	0.333333
chr7	34460000	34480000	0.333333
chr7	34480000	34500000	0.333333
chr7	34500000	34520000	0.333333
chr7	34520000	34540000	0.333333
chr7	34540000	34560000	0.333333
chr7	34560000	34580000	0.333333
chr7	34580000	34600000	0.333333
chr7	34600000	34620000	0.333333
chr7	34620000	34640000	0.333333
chr7	34640000	34660000	0.333333
chr7	34660000	34680000	0.333333
chr7	34680000	34700000	0.333333
chr7	34700000	34720000	0.333333
chr7	34720000	34740000	0.333333
chr7	34740000	34760000	0.333333
chr7	34760000	34780000	0.333333
chr7	34780000	34800000	0.333333
chr7	34800000	34820000	0.333333
chr7	34820000	34840000	0.333333
chr7	34840000	34860000	0.333333
chr7	34860000	34880000	0.333333
chr7	34880000	34900000	0.333333
chr7	34900000	34920000	0.333333
chr7	34920000	34940000	0.333333
chr7	34940000	34960000	0.333333
chr7	34960000	34980000	0.333333
chr7	34980000	35000000	0.333333
chr7	35000000	35020000	0.333333
chr7	35020000	35040000	0.333333
chr7	35040000	35060000	0.333333
chr7	35060000	35080000	0.333333
chr7	35080000	35100000	0.333333
chr7	35100000	35120000	0.333333
chr7	35120000	35140000	0.333333
chr7	35140000	35160000	0.333333
chr7	35160000	35180000	0.333333
chr7	35180000	35200000	0.333333
chr7	35200000	35220000	0
chr7	35220000	35240000	0
chr7	35240000	35260000	0
chr7	35260000	35280000	0
chr7	35280000	35300000	0
chr7	35300000	35320000	0
chr7	35320000	35340000	0
chr7	35340000	35360000	0
chr7	35360000	35380000	0
chr7	35380000	35400000	0.0833333
chr7	35400000	35420000	0.0833333
chr7	35420000	35440000	0.0833333
chr7	35440000	35460000	0.0833333
chr7	35460000	35480000	0.0833333
chr7	35480000	35500000	0.0833333
chr7	35500000	35520000	0.0833333
chr7	35520000	35540000	0.0833333
chr7	35540000	35560000	0.0833333
chr7	35560000	35580000	0.0833333
chr7	35580000	35600000	0.0833333
chr7	35600000	35620000	0.0833333
chr7	35620000	35640000	0.0833333
chr7	35640000	35660000	0.0833333
chr7	35660000	35680000	0.0833333
chr7	35680000	35700000	0.0833333
chr7	35700000	35720000	0.0833333
chr7	35720000	35740000	0
chr7	35740000	35760000	0
chr7	35760000	35780000	0
chr7	35780000	35800000	0
chr7	35800000	35820000	0
chr7	35820000	35840000	0
chr7	35840000	35860000	0
chr7	35860000	35880000	0
chr7	35880000	35900000	0
chr7	35900000	35920000	0
chr7	35920000	35940000	0
chr7	35940000	35960000	0
chr7	35960000	35980000	0
chr7	35980000	36000000	0
chr7	36000000	36020000	0
chr7	36020000	36040000	0
chr7	36040000	36060000	0
chr7	36060000	36080000	0.0833333
chr7	36080000	36100000	0.0833333
chr7	36100000	36120000	0.0833333
chr7	36120000	36140000	0.0833333
chr7	36140000	36160000	0.0833333
chr7	36160000	36180000	0.0833333
chr7	36180000	36200000	0.0833333
chr7	36200000	36220000	0.0833333
chr7	36220000	36240000	0.0833333
chr7	36240000	36260000	0.0833333
chr7	36260000	36280000	0.0833333
chr7	36280000	36300000	0.0833333
chr7	36300000	36320000	0
chr7	36320000	36340000	0
chr7	36340000	36360000	0
chr7	36360000	36380000	0
chr7	36380000	36400000	0
chr7	36400000	36420000	0
chr7	36420000	36440000	0
chr7	36440000	36460000	0
chr7	36460000	36480000	0
chr7	36480000	36500000	0
chr7	36500000	36520000	0
chr7	36520000	36540000	0
chr7	36540000	36560000	0
chr7	36560000	36580000	0
chr7	36580000	36600000	0
chr7	36600000	36620000	0
chr7	36620000	36640000	0
chr7	36640000	36660000	0
chr7	36660000	36680000	0
chr7	36680000	36700000	0
chr7	36700000	36720000	0
chr7	36720000	36740000	0
chr7	36740000	36760000	0
chr7	36760000	36780000	0
chr7	36780000	36800000	0
chr7	36800000	36820000	0
chr7	36820000	36840000	0
chr7	36840000	36860000	0
chr7	36860000	36880000	0
chr7	36880000	36900000	0
chr7	36900000	36920000	0
chr7	36920000	36940000	0
chr7	36940000	36960000	0
chr7	36960000	36980000	0
chr7	36980000	37000000	0
chr7	37000000	37020000	0
chr7	37020000	37040000	0
chr7	37040000	37060000	0
chr7	37060000	37080000	0
chr7	37080000	37100000	0
chr7	37100000	37120000	0
chr7	37120000	37140000	0
chr7	37140000	37160000	0
chr7	37160000	37180000	0
chr7	37180000	37200000	0
chr7	37200000	37220000	0
chr7	37220000	37240000	0.166667
chr7	37240000	37260000	0.166667
chr7	37260000	37280000	0.166667
chr7	37280000	37300000	0.166667
chr7	37300000	37320000	0.166667
chr7	37320000	37340000	0.166667
chr7	37340000	37360000	0.166667
chr7	37360000	37380000	0.166667
chr7	37380000	37400000	0.166667
chr7	37400000	37420000	0.166667
chr7	37420000	37440000	0.166667
chr7	37440000	37460000	0.166667
chr7	37460000	37480000	0.166667
chr7	37480000	37500000	0.166667
chr7	37500000	37520000	0.166667
chr7	37520000	37540000	0.166667
chr7	37540000	37560000	0.166667
chr7	37560000	37580000	0.166667
chr7	37580000	37600000	0.166667
chr7	37600000	37620000	0.166667
chr7	37620000	37640000	0.166667
chr7	37640000	37660000	0.166667
chr7	37660000	37680000	0.166667
chr7	37680000	37700000	0.166667
chr7	37700000	37720000	0.166667
chr7	37720000	37740000	0.166667
chr7	37740000	37760000	0.166667
chr7	37760000	37780000	0.166667
chr7	37780000	37800000	0.166667
chr7	37800000	37820000	0.166667
chr7	37820000	37840000	0.166667
chr7	37840000	37860000	0.166667
chr7	37860000	37880000	0.166667
chr7	37880000	37900000	0.166667
chr7	37900000	37920000	0.166667
chr7	37920000	37940000	0.166667
chr7	37940000	37960000	0.166667
chr7	37960000	37980000	0.166667
chr7	37980000	38000000	0.166667
chr7	38000000	38020000	0.166667
chr7	38020000	38040000	0.166667
chr7	38040000	38060000	0.166667
chr7	38060000	38080000	0.166667
chr7	38080000	38100000	0.166667
chr7	38100000	38120000	0.166667
chr7	38120000	38140000	0.166667
chr7	38140000	38160000	0.166667
chr7	38160000	38180000	0.166667
chr7	38180000	38200000	0.166667
chr7	38200000	38220000	0.166667
chr7	38220000	38240000	0.166667
chr7	38240000	38260000	0.166667
chr7	38260000	38280000	0.166667
chr7	38280000	38300000	0.166667
chr7	38300000	38320000	0.166667
chr7	38320000	38340000	0.166667
chr7	38340000	38360000	0.166667
chr7	38360000	38380000	0.166667
chr7	38380000	38400000	0.166667
chr7	38400000	38420000	0.166667
chr7	38420000	38440000	0.166667
chr7	38440000	38460000	0.166667
chr7	38460000	38480000	0.166667
chr7	38480000	38500000	0.166667
chr7	38500000	38520000	0.166667
chr7	38520000	38540000	0.166667
chr7	38540000	38560000	0.166667
chr7	38560000	38580000	0.166667
chr7	38580000	38600000	0.166667
chr7	38600000	38620000	0.166667
chr7	38620000	38640000	0.166667
chr7	38640000	38660000	0.166667
chr7	38660000	38680000	0.166667
chr7	38680000	38700000	0.166667
chr7	38700000	38720000	0.166667
chr7	38720000	38740000	0.166667
chr7	38740000	38760000	0.166667
chr7	38760000	38780000	0.166667
chr7	38780000	38800000	0.166667
chr7	38800000	38820000	0.166667
chr7	38820000	38840000	0.166667
chr7	38840000	38860000	0.166667
chr7	38860000	38880000	0.166667
chr7	38880000	38900000	0.166667
chr7	38900000	38920000	0.166667
chr7	38920000	38940000	0.166667
chr7	38940000	38960000	0.166667
chr7	38960000	38980000	0.166667
chr7	38980000	39000000	0.166667
chr7	39000000	39020000	0.166667
chr7	39020000	39040000	0.166667
chr7	39040000	39060000	0.166667
chr7	39060000	39080000	0.166667
chr7	39080000	39100000	0.166667
chr7	39100000	39120000	0.166667
chr7	39120000	39140000	0.166667
chr7	39140000	39160000	0.166667
chr7	39160000	39180000	0.166667
chr7	39180000	39200000	0.166667
chr7	39200000	39220000	0.166667
chr7	39220000	39240000	0.166667
chr7	39240000	39260000	0.166667
chr7	39260000	39280000	0
chr7	39280000	39300000	0
chr7	39300000	39320000	0
chr7	39320000	39340000	0
chr7	39340000	39360000	0
chr7	39360000	39380000	0
chr7	39380000	39400000	0
chr7	39400000	39420000	0
chr7	39420000	39440000	0
chr7	39440000	39460000	0
chr7	39460000	39480000	0
chr7	39480000	39500000	0
chr7	39500000	39520000	0
chr7	39520000	39540000	0
chr7	39540000	39560000	0
chr7	39560000	39580000	0
chr7	39580000	39600000	0
chr7	39600000	39620000	0
chr7	39620000	39640000	0.0833333
chr7	39640000	39660000	0.0833333
chr7	39660000	39680000	0.0833333
chr7	39680000	39700000	0.0833333
chr7	39700000	39720000	0.0833333
chr7	39720000	39740000	0.0833333
chr7	39740000	39760000	0.0833333
chr7	39760000	39780000	0.0833333
chr7	39780000	39800000	0.0833333
chr7	39800000	39820000	0.0833333
chr7	39820000	39840000	0.0833333
chr7	39840000	39860000	0.0833333
chr7	39860000	39880000	0.0833333
chr7	39880000	39900000	0.0833333
chr7	39900000	39920000	0.0833333
chr7	39920000	39940000	0.0833333
chr7	39940000	39960000	0.0833333
[truncated: 5,944 more rows]
