# Supplementary material for: Distribution of segmental duplications in the context of higher order chromatin organisation of human chromosome 7
Source: BMC Genomics. 2014 Jun 29;15:537. doi: 10.1186/1471-2164-15-537 (PMC4092221; doi:10.1186/1471-2164-15-537)
Supplement: Supplementary file 11 — Additional file 11: Data on posttranslational histone modifications used in the study. (XLSX 10 KB) [file 12864_2013_6219_MOESM11_ESM.xlsx]

## Sheet: Sheet1
Additional file 11: Data on posttranslational histone modifications used in the study
Track name	GEO accession number	Project	URL
Chromatin state	n.a.	University of California, San Diego - Human Reference Epigenome Mapping Project	http://www.broadinstitute.org/~anshul/projects/roadmap/segmentations/models/coreMarks/parallel/set2/final/E017_15_coreMarks_dense.bed.gz
H3K9me3	GSM469974	University of California, San Diego - Human Reference Epigenome Mapping Project	http://www.ncbi.nlm.nih.gov/geosuppl/?acc=GSM469974&file=GSM469974%5FUCSD%2EIMR90%2EH3K9me3%2ELL224%2Ewig%2Egz
H3K27me3	GSM469968	University of California, San Diego - Human Reference Epigenome Mapping Project	http://www.ncbi.nlm.nih.gov/geosuppl/?acc=GSM469968&file=GSM469968%5FUCSD%2EIMR90%2EH3K27me3%2ELL223%2Ewig%2Egz
H4K20me1	GSM521915	University of California, San Diego - Human Reference Epigenome Mapping Project	http://www.ncbi.nlm.nih.gov/geosuppl/?acc=GSM521915&file=GSM521915%5FUCSD%2EIMR90%2EH4K20me1%2EYL21%2Ewig%2Egz
H3K4me2	GSM521900	University of California, San Diego - Human Reference Epigenome Mapping Project	http://www.ncbi.nlm.nih.gov/geosuppl/?acc=GSM521900&file=GSM521900%5FUCSD%2EIMR90%2EH3K4me2%2ESK07%2Ewig%2Egz
H3K4me3	GSM469970	University of California, San Diego - Human Reference Epigenome Mapping Project	http://www.ncbi.nlm.nih.gov/geosuppl/?acc=GSM469970&file=GSM469970%5FUCSD%2EIMR90%2EH3K4me3%2ELL221%2Ewig%2Egz
H3K18ac	GSM521884	University of California, San Diego - Human Reference Epigenome Mapping Project	http://www.ncbi.nlm.nih.gov/geosuppl/?acc=GSM521884&file=GSM521884%5FUCSD%2EIMR90%2EH3K18ac%2ESK09%2Ewig%2Egz
H3K14ac	GSM521883	University of California, San Diego - Human Reference Epigenome Mapping Project	http://www.ncbi.nlm.nih.gov/geosuppl/?acc=GSM521883&file=GSM521883%5FUCSD%2EIMR90%2EH3K14ac%2ESK17%2Ewig%2Egz
H3K4me1	GSM521897	University of California, San Diego - Human Reference Epigenome Mapping Project	http://www.ncbi.nlm.nih.gov/geosuppl/?acc=GSM521897&file=GSM521897%5FUCSD%2EIMR90%2EH3K4me1%2ESK04%2Ewig%2Egz
H3K27ac	GSM469966	University of California, San Diego - Human Reference Epigenome Mapping Project	http://www.ncbi.nlm.nih.gov/geosuppl/?acc=GSM469966&file=GSM469966%5FUCSD%2EIMR90%2EH3K27ac%2ELL231%2Ewig%2Egz
H3K36me3	GSM521890	University of California, San Diego - Human Reference Epigenome Mapping Project	http://www.ncbi.nlm.nih.gov/geosuppl/?acc=GSM521890&file=GSM521890%5FUCSD%2EIMR90%2EH3K36me3%2ELL225%2Ewig%2Egz
